# Supplementary material for: Ammonium 4-(4-carb­oxy­phen­oxy)benzoate
Source: Acta Crystallogr Sect E Struct Rep Online. 2010 Nov 27;66(Pt 12):o3345. doi: 10.1107/S1600536810048841 (PMC3011432; doi:10.1107/S1600536810048841)
Supplement: Supplementary file 1 [file e-66-o3345-sup1.cif]

##############################################################################
###                                                                        ###
###        Electronic paper (Acta Crystallographica Section E)             ###
###                                                                        ###
##############################################################################
#                                                                            #
# This CIF contains the data in a paper accepted for publication in Acta     #
# Crystallographica Section E. It conforms to the requirements of Notes      #
# for Authors for Section E, and has been peer reviewed under the auspices   #
# of the IUCr Commission on Journals.                                        #
#                                                                            #
# Full details of the Crystallographic Information File format               #
# are given in the paper "The Crystallographic Information File (CIF):       #
# a New Standard Archive File for Crystallography" by S. R. Hall, F. H.      #
# Allen and I. D. Brown [Acta Cryst. (1991), A47, 655-685].                  #
#                                                                            #
# The current version of the core CIF dictionary is obtainable from          #
# ftp://ftp.iucr.org/pub/cif_core.dic. The current version number is 2.4.    #
#                                                                            #
# Software is freely available for graphical display of the structure(s) in  #
# this CIF.  For information consult the CIF home page http://www.iucr.org/  #
# cif/home.html                                                              #
#                                                                            #
# This file may be used for bona fide research purposes within the           #
# scientific community so long as proper attribution is given to the journal # 
# article from which it was obtained.                                        #
#                                                                            #
##############################################################################
                                             
data_global
_audit_creation_method     SHELXL-97
_journal_date_recd_electronic     2010-11-18
_journal_date_accepted     2010-11-23
_journal_name_full     'Acta Crystallographica, Section E'
_journal_year     2010
_journal_volume     66
_journal_issue     12
_journal_page_first     o3345
_journal_page_last     o3345
_journal_paper_category     QO
_journal_coeditor_code     HG2754
_publ_contact_author
;
     Dr. Seik Weng Ng
     Department of Chemistry
     University of Malaya
     50603 Kuala Lumpur
     Malaysia
;
_publ_contact_author_email     seikweng@um.edu.my
_publ_contact_author_fax     '03 7967 4193'
_publ_contact_author_phone     '03 7967 6778'
_publ_section_title
;
Ammonium 4-(4-carboxyphenoxy)benzoate
;
loop_
    _publ_author_name
    _publ_author_address
    'Li, He-Ping'
;
     Henan University of Traditional Chinese Medicine
     Zhengzhou 450008
     People's Republic of China
;
    'Ng, Seik Weng'
;
     Department of Chemistry
     University of Malaya
     50603 Kuala Lumpur
     Malaysia
;
data_I
_audit_creation_method     SHELXL-97
_chemical_name_systematic
;
Ammonium 4-(4-carboxyphenoxy)benzoate
;
_chemical_name_common     ?
_chemical_formula_moiety     'H4 N +, C14 H9 O5 -'
_chemical_formula_sum     'C14 H13 N O5'
_chemical_formula_iupac     'N H4 +, C14 H9 O5 -'
_chemical_formula_weight     275.25
_chemical_melting_point     ?
_symmetry_cell_setting     orthorhombic
_symmetry_space_group_name_H-M     'P n n a'
_symmetry_space_group_name_Hall     '-P 2a 2bc'
loop_
    _symmetry_equiv_pos_as_xyz
    'x, y, z'
    '-x+1/2, -y, z'
    '-x+1/2, y+1/2, -z+1/2'
    'x, -y+1/2, -z+1/2'
    '-x, -y, -z'
    'x-1/2, y, -z'
    'x-1/2, -y-1/2, z-1/2'
    '-x, y-1/2, z-1/2'
_cell_length_a     6.19160(10)
_cell_length_b     28.5483(6)
_cell_length_c     7.11230(10)
_cell_angle_alpha     90.00
_cell_angle_beta     90.00
_cell_angle_gamma     90.00
_cell_volume     1257.17(4)
_cell_formula_units_Z     4
_cell_measurement_reflns_used     2311
_cell_measurement_theta_min     2.9
_cell_measurement_theta_max     27.6
_cell_measurement_temperature     293(2)
_exptl_crystal_description     Block
_exptl_crystal_colour     Colorless
_exptl_crystal_size_max     0.50
_exptl_crystal_size_mid     0.40
_exptl_crystal_size_min     0.30
_exptl_crystal_density_diffrn     1.454
_exptl_crystal_density_meas     ?
_exptl_crystal_density_method     'not measured'
_exptl_crystal_F_000     576
_exptl_absorpt_coefficient_mu     0.112
_exptl_absorpt_correction_type     none
_diffrn_ambient_temperature     293(2)
_diffrn_radiation_type     MoK\a
_diffrn_radiation_wavelength     0.71073
_diffrn_radiation_source     'fine-focus sealed tube'
_diffrn_radiation_monochromator     graphite
_diffrn_measurement_device_type     'Bruker SMART APEX'
_diffrn_measurement_method     \w
_diffrn_detector_area_resol_mean     ?
_diffrn_reflns_number     3444
_diffrn_reflns_av_R_equivalents     0.0140
_diffrn_reflns_av_sigmaI/netI     0.0146
_diffrn_reflns_theta_min     2.85
_diffrn_reflns_theta_max     27.49
_diffrn_reflns_theta_full     27.49
_diffrn_measured_fraction_theta_max     0.995
_diffrn_measured_fraction_theta_full     0.995
_diffrn_reflns_limit_h_min     -6
_diffrn_reflns_limit_h_max     8
_diffrn_reflns_limit_k_min     -36
_diffrn_reflns_limit_k_max     29
_diffrn_reflns_limit_l_min     -9
_diffrn_reflns_limit_l_max     5
_diffrn_standards_number     0
_diffrn_standards_interval_count     0
_diffrn_standards_interval_time     0
_diffrn_standards_decay_%     0
_reflns_number_total     1434
_reflns_number_gt     1279
_reflns_threshold_expression     I>2\s(I)
_refine_ls_structure_factor_coef     Fsqd
_refine_ls_matrix_type     full
_refine_ls_R_factor_all     0.0529
_refine_ls_R_factor_gt     0.0493
_refine_ls_wR_factor_gt     0.1397
_refine_ls_wR_factor_ref     0.1455
_refine_ls_goodness_of_fit_ref     1.038
_refine_ls_restrained_S_all     1.036
_refine_ls_number_reflns     1434
_refine_ls_number_parameters     102
_refine_ls_number_restraints     6
_refine_ls_hydrogen_treatment     mixed
_refine_ls_weighting_scheme     calc
_refine_ls_weighting_details
         'calc w=1/[\s^2^(Fo^2^)+(0.0922P)^2^+0.4317P] where P=(Fo^2^+2Fc^2^)/3'
_atom_sites_solution_hydrogens     geom
_atom_sites_solution_primary     direct
_atom_sites_solution_secondary     difmap
_refine_ls_shift/su_max     0.001
_refine_ls_shift/su_mean     0.001
_refine_diff_density_max     0.304
_refine_diff_density_min     -0.418
_refine_ls_extinction_method     none
_refine_ls_extinction_coef     ?
loop_
    _atom_type_symbol
    _atom_type_description
    _atom_type_scat_dispersion_real
    _atom_type_scat_dispersion_imag
    _atom_type_scat_source
    'C' 'C' 0.0033 0.0016
                         'International Tables Vol C Tables 4.2.6.8 and 6.1.1.4'
    'H' 'H' 0.0000 0.0000
                         'International Tables Vol C Tables 4.2.6.8 and 6.1.1.4'
    'N' 'N' 0.0061 0.0033
                         'International Tables Vol C Tables 4.2.6.8 and 6.1.1.4'
    'O' 'O' 0.0106 0.0060
                         'International Tables Vol C Tables 4.2.6.8 and 6.1.1.4'
_computing_data_collection     'APEX2 (Bruker, 2007)'
_computing_cell_refinement     'SAINT (Bruker, 2007)'
_computing_data_reduction     'SAINT (Bruker, 2007)'
_computing_structure_solution     'SHELXS97 (Sheldrick, 2008)'
_computing_structure_refinement     'SHELXL97 (Sheldrick, 2008)'
_computing_molecular_graphics     'X-SEED (Barbour, 2001)'
_computing_publication_material     'publCIF (Westrip, 2010)'
loop_
    _atom_site_type_symbol
    _atom_site_label
    _atom_site_fract_x
    _atom_site_fract_y
    _atom_site_fract_z
    _atom_site_U_iso_or_equiv
    _atom_site_adp_type
    _atom_site_calc_flag
    _atom_site_refinement_flags
    _atom_site_occupancy
    _atom_site_disorder_assembly
    _atom_site_disorder_group
    O O1 0.83559(19) 0.46053(3) 0.15346(17) 0.0429(4) Uani d D 1 . .
    H H1 0.748(8) 0.4828(15) 0.140(6) 0.10(2) Uiso d PD 0.50 A -1
    O O2 0.5981(2) 0.43933(4) 0.37136(18) 0.0536(4) Uani d . 1 . .
    O O3 1.1215(2) 0.2500 0.2500 0.0325(4) Uani d S 1 . .
    C C1 0.7477(2) 0.43024(5) 0.26451(19) 0.0320(3) Uani d . 1 . .
    C C2 0.8424(2) 0.38203(4) 0.25651(17) 0.0266(3) Uani d . 1 . .
    C C3 0.7341(2) 0.34508(5) 0.34202(18) 0.0302(3) Uani d . 1 . .
    H H3 0.6034 0.3506 0.4026 0.036 Uiso calc R 1 . .
    C C4 0.8184(2) 0.30004(5) 0.33813(18) 0.0304(3) Uani d . 1 . .
    H H4 0.7450 0.2754 0.3950 0.036 Uiso calc R 1 . .
    C C5 1.0136(2) 0.29244(4) 0.24811(16) 0.0254(3) Uani d . 1 . .
    C C6 1.1244(2) 0.32879(5) 0.16242(18) 0.0292(3) Uani d . 1 . .
    H H6 1.2555 0.3232 0.1027 0.035 Uiso calc R 1 . .
    C C7 1.0374(2) 0.37357(4) 0.16673(18) 0.0298(3) Uani d . 1 . .
    H H7 1.1105 0.3981 0.1089 0.036 Uiso calc R 1 . .
    N N1 0.2500 0.5000 0.2884(4) 0.0503(5) Uani d SD 1 . .
    H H11 0.3506(16) 0.5123(6) 0.2161(16) 0.060 Uiso d D 1 . .
    H H12 0.308(3) 0.4771(5) 0.355(2) 0.060 Uiso d D 1 . .
loop_
    _atom_site_aniso_label
    _atom_site_aniso_U_11
    _atom_site_aniso_U_22
    _atom_site_aniso_U_33
    _atom_site_aniso_U_12
    _atom_site_aniso_U_13
    _atom_site_aniso_U_23
    O1 0.0450(7) 0.0203(5) 0.0633(8) 0.0051(4) 0.0098(5) 0.0037(4)
    O2 0.0553(8) 0.0374(6) 0.0681(8) 0.0191(5) 0.0230(6) 0.0050(5)
    O3 0.0327(7) 0.0164(6) 0.0485(8) 0.000 0.000 -0.0001(5)
    C1 0.0339(7) 0.0233(6) 0.0387(7) 0.0044(5) -0.0013(5) -0.0041(5)
    C2 0.0321(7) 0.0194(6) 0.0284(6) 0.0019(5) -0.0005(5) -0.0016(4)
    C3 0.0309(7) 0.0269(7) 0.0329(7) 0.0015(5) 0.0058(5) -0.0014(5)
    C4 0.0366(7) 0.0223(6) 0.0323(7) -0.0030(5) 0.0062(5) 0.0024(5)
    C5 0.0328(7) 0.0167(6) 0.0266(6) 0.0011(4) -0.0016(5) -0.0020(4)
    C6 0.0308(7) 0.0219(6) 0.0350(7) 0.0006(5) 0.0070(5) -0.0013(5)
    C7 0.0360(8) 0.0183(6) 0.0352(7) -0.0012(5) 0.0062(5) 0.0019(4)
    N1 0.0342(10) 0.0516(12) 0.0651(13) 0.0082(9) 0.000 0.000
loop_
    _geom_bond_atom_site_label_1
    _geom_bond_atom_site_label_2
    _geom_bond_site_symmetry_2
    _geom_bond_distance
    _geom_bond_publ_flag
    O1 C1 . 1.2914(18) ?
    O1 H1 . 0.841(10) ?
    O2 C1 . 1.2260(18) ?
    O3 C5 4 1.3833(13) ?
    O3 C5 . 1.3833(13) ?
    C1 C2 . 1.4973(17) ?
    C2 C7 . 1.3867(19) ?
    C2 C3 . 1.3902(18) ?
    C3 C4 . 1.3880(18) ?
    C3 H3 . 0.9300 ?
    C4 C5 . 1.385(2) ?
    C4 H4 . 0.9300 ?
    C5 C6 . 1.3852(18) ?
    C6 C7 . 1.3876(17) ?
    C6 H6 . 0.9300 ?
    C7 H7 . 0.9300 ?
    N1 H11 . 0.881(7) ?
    N1 H12 . 0.882(8) ?
loop_
    _geom_angle_atom_site_label_1
    _geom_angle_atom_site_label_2
    _geom_angle_atom_site_label_3
    _geom_angle_site_symmetry_1
    _geom_angle_site_symmetry_3
    _geom_angle
    _geom_angle_publ_flag
    C1 O1 H1 . . 108(4) ?
    C5 O3 C5 4 . 122.29(15) ?
    O2 C1 O1 . . 123.76(13) ?
    O2 C1 C2 . . 120.94(13) ?
    O1 C1 C2 . . 115.30(12) ?
    C7 C2 C3 . . 119.32(11) ?
    C7 C2 C1 . . 121.23(12) ?
    C3 C2 C1 . . 119.45(12) ?
    C4 C3 C2 . . 120.83(12) ?
    C4 C3 H3 . . 119.6 ?
    C2 C3 H3 . . 119.6 ?
    C5 C4 C3 . . 118.86(12) ?
    C5 C4 H4 . . 120.6 ?
    C3 C4 H4 . . 120.6 ?
    O3 C5 C4 . . 123.65(11) ?
    O3 C5 C6 . . 114.94(12) ?
    C4 C5 C6 . . 121.19(11) ?
    C5 C6 C7 . . 119.25(12) ?
    C5 C6 H6 . . 120.4 ?
    C7 C6 H6 . . 120.4 ?
    C2 C7 C6 . . 120.55(12) ?
    C2 C7 H7 . . 119.7 ?
    C6 C7 H7 . . 119.7 ?
    H11 N1 H12 . . 108.6(10) ?
loop_
    _geom_torsion_atom_site_label_1
    _geom_torsion_atom_site_label_2
    _geom_torsion_atom_site_label_3
    _geom_torsion_atom_site_label_4
    _geom_torsion_site_symmetry_1
    _geom_torsion_site_symmetry_2
    _geom_torsion_site_symmetry_3
    _geom_torsion_site_symmetry_4
    _geom_torsion
    _geom_torsion_publ_flag
    O2 C1 C2 C7 . . . . -166.60(14) ?
    O1 C1 C2 C7 . . . . 12.97(19) ?
    O2 C1 C2 C3 . . . . 12.8(2) ?
    O1 C1 C2 C3 . . . . -167.60(13) ?
    C7 C2 C3 C4 . . . . -0.1(2) ?
    C1 C2 C3 C4 . . . . -179.57(12) ?
    C2 C3 C4 C5 . . . . 0.3(2) ?
    C5 O3 C5 C4 4 . . . 33.86(10) ?
    C5 O3 C5 C6 4 . . . -151.57(12) ?
    C3 C4 C5 O3 . . . . 174.06(11) ?
    C3 C4 C5 C6 . . . . -0.17(19) ?
    O3 C5 C6 C7 . . . . -174.86(10) ?
    C4 C5 C6 C7 . . . . -0.15(19) ?
    C3 C2 C7 C6 . . . . -0.20(19) ?
    C1 C2 C7 C6 . . . . 179.23(12) ?
    C5 C6 C7 C2 . . . . 0.3(2) ?
loop_
    _geom_hbond_atom_site_label_D
    _geom_hbond_atom_site_label_H
    _geom_hbond_atom_site_label_A
    _geom_hbond_site_symmetry_A
    _geom_hbond_distance_DH
    _geom_hbond_distance_HA
    _geom_hbond_distance_DA
    _geom_hbond_angle_DHA
    _geom_hbond_publ_flag
    O1 H1 O1 2_665 0.840(10)
                           1.70(3) 2.490(2) 156(6) yes
    N1 H11 O1 2_665 0.880(10)
                            2.140(10)
                                    2.962(2) 155.0(10)
                                                    yes
    N1 H12 O2 . 0.880(10)
                        2.10(2) 2.8270(10)
                                         139(2) yes
