# Supplementary material for: Ammonium 4-(4-carb­oxy­phen­oxy)benzoate
Source: Acta Crystallogr Sect E Struct Rep Online. 2010 Nov 27;66(Pt 12):o3345. doi: 10.1107/S1600536810048841 (PMC3011432; doi:10.1107/S1600536810048841)
Supplement: Supplementary file 2 [file e-66-o3345-Isup2.hkl]

# 
# h,k,l, Fc-squared, Fo-squared, sigma(Fo-squared) and status flag 
# 
data_I
_shelx_title '  Pnna' 
_shelx_refln_list_code          4 
_shelx_F_calc_maximum      224.66 
_exptl_crystal_F_000       576.00 
_reflns_d_resolution_high  0.7698 
 
loop_ 
 _symmetry_equiv_pos_as_xyz 
 'x, y, z' 
 '-x+1/2, -y, z' 
 '-x+1/2, y+1/2, -z+1/2' 
 'x, -y+1/2, -z+1/2' 
 '-x, -y, -z' 
 'x-1/2, y, -z' 
 'x-1/2, -y-1/2, z-1/2' 
 '-x, y-1/2, z-1/2' 
 
_cell_length_a     6.1916 
_cell_length_b    28.5483 
_cell_length_c     7.1123 
_cell_angle_alpha  90.000 
_cell_angle_beta   90.000 
_cell_angle_gamma  90.000 
 
_shelx_F_squared_multiplier     1.000 
 
loop_ 
 _refln_index_h 
 _refln_index_k 
 _refln_index_l 
 _refln_F_squared_calc 
 _refln_F_squared_meas 
 _refln_F_squared_sigma 
 _refln_observed_status 
   2   0   0     5738.87     5032.54     69.08 o 
   4   0   0       43.40       30.96      1.07 o 
   6   0   0       10.22        6.79      0.75 o 
   2   1   0     1813.03     1762.62     23.71 o 
   4   1   0     1524.82     1711.15     18.41 o 
   6   1   0        9.29        9.62      0.68 o 
   2   2   0     2313.04     2081.23     29.28 o 
   4   2   0        7.41        5.91      1.11 o 
   6   2   0      125.99      117.27      1.94 o 
   8   2   0        4.30        2.07      0.86 o 
   2   3   0       95.41      102.94      1.26 o 
   4   3   0      656.39      651.16      9.58 o 
   6   3   0      110.66      106.33      1.82 o 
   8   3   0       48.18       54.35      2.22 o 
   0   4   0       95.74      123.89      2.90 o 
   2   4   0      365.38      348.43      3.58 o 
   4   4   0       48.66       44.80      1.39 o 
   6   4   0       10.02        8.37      0.82 o 
   2   5   0        5.80        2.58      0.21 o 
   4   5   0      349.23      284.48      3.27 o 
   6   5   0      119.76      105.05      2.68 o 
   0   6   0      540.64      465.60      5.44 o 
   2   6   0     1265.72     1297.86     12.60 o 
   4   6   0      232.71      228.57      3.02 o 
   6   6   0        3.82        3.58      0.68 o 
   2   7   0      109.77      110.97      1.36 o 
   4   7   0       96.09       90.22      1.39 o 
   6   7   0       89.46       77.77      2.29 o 
   0   8   0     2293.48     2466.74     22.86 o 
   2   8   0      218.33      169.66      2.07 o 
   4   8   0       13.25       12.68      0.79 o 
   6   8   0       15.79       16.20      1.18 o 
   2   9   0       16.16       15.02      0.41 o 
   4   9   0        6.44        4.53      0.34 o 
   6   9   0       35.47       43.41      1.79 o 
   0  10   0     2449.92     2521.13     22.54 o 
   2  10   0      314.49      288.82      4.54 o 
   4  10   0      714.06      733.22     10.91 o 
   6  10   0      259.31      254.36      5.01 o 
   2  11   0     9079.68     9643.10     92.68 o 
   4  11   0      813.61      738.15     10.98 o 
   6  11   0      210.24      215.21      4.51 o 
   0  12   0     2120.49     2184.38     19.33 o 
   2  12   0     1386.38     1619.60     15.56 o 
   4  12   0        1.34        2.43      0.54 o 
   6  12   0     1225.26     1166.52     17.31 o 
   2  13   0      215.83      251.60      2.64 o 
   4  13   0      750.83      725.46     10.91 o 
   6  13   0      172.21      179.13      4.04 o 
   0  14   0       62.51       52.88      0.86 o 
   2  14   0        5.17        9.07      0.70 o 
   4  14   0     2880.59     2848.41     38.79 o 
   6  14   0      325.24      295.69      5.72 o 
   2  15   0        7.03        5.76      0.37 o 
   4  15   0      610.27      579.79      9.05 o 
   6  15   0      112.09      108.76      3.04 o 
   0  16   0     2742.77     2871.76     25.65 o 
   2  16   0      101.72      105.77      1.28 o 
   4  16   0       93.58       82.94      1.57 o 
   6  16   0       49.22       53.77      2.07 o 
   2  17   0      430.63      422.12      3.82 o 
   4  17   0       57.82       57.06      1.28 o 
   6  17   0        0.95        1.14      0.72 o 
   0  18   0      426.96      324.61      5.29 o 
   2  18   0       26.06       32.36      0.87 o 
   4  18   0       28.50       27.11      1.23 o 
   6  18   0       56.01       59.57      2.22 o 
   2  19   0      972.72      896.92      9.10 o 
   4  19   0        7.08        7.89      0.89 o 
   6  19   0        8.37       10.15      1.11 o 
   0  20   0      196.12      204.01      3.83 o 
   2  20   0      205.13      187.71      3.45 o 
   4  20   0        0.82        0.67      0.48 o 
   6  20   0        5.83        6.36      1.00 o 
   2  21   0      482.31      472.60      5.24 o 
   4  21   0        0.06        0.74      0.45 o 
   6  21   0       24.14       31.43      1.79 o 
   0  22   0     2472.34     2399.26     32.64 o 
   2  22   0       12.66        6.51      0.86 o 
   4  22   0       42.40       42.03      1.22 o 
   6  22   0        0.74        0.32      0.72 o 
   2  23   0      178.89      186.41      2.60 o 
   4  23   0      312.95      276.35      3.70 o 
   6  23   0       32.41       40.80      2.00 o 
   0  24   0     2269.70     2100.14     28.93 o 
   2  24   0       63.52       74.74      3.00 o 
   4  24   0       13.56       15.26      0.86 o 
   6  24   0      325.73      355.65      7.01 o 
   2  25   0      600.56      502.90      5.67 o 
   4  25   0       25.93       26.43      2.31 o 
   0  26   0       21.14       21.99      1.32 o 
   2  26   0     1394.39     1264.67     18.27 o 
   4  26   0      137.92      122.87      2.25 o 
   2  27   0      929.32      977.17     14.59 o 
   4  27   0       26.68       27.14      1.12 o 
   0  28   0       68.62       73.26      2.36 o 
   2  28   0       56.93       75.16      2.47 o 
   4  28   0        2.43        1.61      0.57 o 
   2  29   0      110.85      100.76      2.86 o 
   4  29   0       42.26       42.97      1.35 o 
   0  30   0      217.65      206.91      4.51 o 
   2  30   0        4.13        7.69      1.18 o 
   4  30   0       35.21       35.36      1.89 o 
   2  31   0      140.47      144.48      3.65 o 
   4  31   0       27.87       24.17      1.68 o 
   0  32   0      106.70      106.37      3.07 o 
   2  32   0        0.16        2.65      1.00 o 
   4  32   0       23.87       29.46      1.93 o 
   2  33   0        3.90        5.33      1.14 o 
   0  34   0       77.75       93.39      3.00 o 
   2  34   0       59.65       52.88      2.29 o 
   2  35   0       64.62       70.04      2.72 o 
   1   0   1    12072.51    10480.71    200.49 o 
   3   0   1     1929.38     2078.75     19.97 o 
   5   0   1      119.41      127.74      1.95 o 
   7   0   1        1.21        3.22      0.75 o 
   0   1   1       70.35       82.13      1.32 o 
   1   1   1    13876.99    11740.11    169.71 o 
   2   1   1       60.55       50.17      1.31 o 
   3   1   1      466.11      518.59      3.79 o 
   4   1   1        7.24        4.62      0.26 o 
   5   1   1       61.62       61.01      0.87 o 
   6   1   1      109.14      102.81      1.49 o 
   7   1   1      246.86      217.32      3.52 o 
   1   2   1     1859.85     2127.90     18.06 o 
   2   2   1       23.89       26.53      0.49 o 
   3   2   1     2272.63     2425.55     18.85 o 
   4   2   1        9.97       11.42      0.36 o 
   5   2   1      120.08      107.82      1.23 o 
   6   2   1        0.54        1.19      0.34 o 
   7   2   1       11.18        9.22      1.00 o 
   0   3   1       24.03       24.10      0.54 o 
   1   3   1      882.23      982.46      9.04 o 
   2   3   1     1294.05     1394.83     21.01 o 
   3   3   1      117.00      182.83      2.26 o 
   4   3   1       42.25       48.06      0.82 o 
   5   3   1       71.87       87.46      1.26 o 
   6   3   1       22.70       23.19      0.72 o 
   7   3   1        5.66        3.65      0.79 o 
   1   4   1     2978.75     2853.54     30.96 o 
   2   4   1     3596.39     3858.06     34.30 o 
   3   4   1      497.11      558.31      5.80 o 
   4   4   1       25.58       27.01      0.77 o 
   5   4   1        1.87        4.56      0.55 o 
   6   4   1       33.40       27.38      0.96 o 
   7   4   1       96.08       90.78      2.65 o 
   0   5   1       65.40       63.32      1.48 o 
   1   5   1      545.78      642.94      4.51 o 
   2   5   1       27.61       30.29      0.53 o 
   3   5   1      337.41      370.91      3.28 o 
   4   5   1      139.64      129.58      1.92 o 
   5   5   1      145.14      148.32      2.24 o 
   6   5   1        5.87        6.57      1.39 o 
   7   5   1        0.45        0.46      0.61 o 
   1   6   1     1683.06     1549.39      9.73 o 
   2   6   1      925.45     1047.26      9.23 o 
   3   6   1        5.34        0.20      0.16 o 
   4   6   1       47.44       42.46      0.85 o 
   5   6   1       58.22       61.71      1.04 o 
   6   6   1        1.41        1.34      0.44 o 
   7   6   1       37.37       32.75      1.61 o 
   0   7   1     1518.40     1491.29     25.65 o 
   1   7   1      156.57      155.92      1.04 o 
   2   7   1      387.94      418.97      3.33 o 
   3   7   1      138.20      144.27      1.43 o 
   4   7   1      141.40      130.87      1.53 o 
   5   7   1       73.34       71.24      1.13 o 
   6   7   1        3.31        2.05      0.46 o 
   7   7   1        4.99        5.08      0.89 o 
   1   8   1     5788.04     5523.32     31.59 o 
   2   8   1      450.90      533.41      3.80 o 
   3   8   1        0.74        1.10      0.17 o 
   4   8   1      188.80      209.84      2.17 o 
   5   8   1      391.21      395.42      4.72 o 
   6   8   1       15.13       16.79      1.04 o 
   7   8   1       29.85       31.96      1.68 o 
   0   9   1      131.18      110.85      1.03 o 
   1   9   1      598.12      668.01      3.55 o 
   2   9   1      349.22      346.18      2.76 o 
   3   9   1      306.72      325.68      2.76 o 
   4   9   1       18.00       23.76      0.58 o 
   5   9   1      165.82      155.34      2.50 o 
   6   9   1       61.91       63.24      2.27 o 
   7   9   1        3.63        3.11      0.82 o 
   1  10   1     1427.84     1328.49      6.91 o 
   2  10   1        0.72        6.99      0.23 o 
   3  10   1      312.34      343.88      2.89 o 
   4  10   1      144.47      150.74      3.15 o 
   5  10   1      510.37      502.20      8.30 o 
   6  10   1       42.28       41.21      1.26 o 
   7  10   1       40.59       38.11      1.86 o 
   0  11   1        0.92        0.30      0.16 o 
   1  11   1     4271.19     4658.06     24.94 o 
   2  11   1        2.28        1.05      0.22 o 
   3  11   1       33.15       35.37      0.51 o 
   4  11   1       56.10       48.89      1.15 o 
   5  11   1      617.23      660.99      7.29 o 
   6  11   1       47.76       45.63      2.20 o 
   7  11   1        0.21        0.86      0.72 o 
   1  12   1     4755.41     5034.30     26.31 o 
   2  12   1      841.98      840.30      5.57 o 
   3  12   1      167.11      232.25      2.31 o 
   4  12   1        1.29        1.82      0.38 o 
   5  12   1     1789.47     1812.36     23.33 o 
   6  12   1        2.05        1.06      0.58 o 
   7  12   1        5.10        6.69      1.04 o 
   0  13   1     1823.87     2034.61     14.12 o 
   1  13   1       12.52        8.02      0.48 o 
   2  13   1       77.13       90.83      0.79 o 
   3  13   1      840.29      915.22      7.54 o 
   4  13   1       44.50       40.98      0.86 o 
   5  13   1      935.57      885.04     22.95 o 
   6  13   1       17.98       15.81      1.00 o 
   7  13   1        0.00        0.68      0.79 o 
   1  14   1      373.26      435.13      2.61 o 
   2  14   1      127.90      109.06      1.07 o 
   3  14   1       15.15       18.33      0.92 o 
   4  14   1       10.95       15.34      1.47 o 
   5  14   1       71.60       74.35      1.63 o 
   6  14   1      107.43      109.75      2.17 o 
   7  14   1      243.44      252.28      5.43 o 
   0  15   1     1855.02     1938.40     13.29 o 
   1  15   1      552.78      660.28      3.46 o 
   2  15   1      112.02      112.94      1.11 o 
   3  15   1     1143.13     1144.00      9.32 o 
   4  15   1      318.46      322.17      3.19 o 
   5  15   1        0.39        0.29      0.50 o 
   6  15   1        4.47        5.37      0.66 o 
   7  15   1        3.84        5.83      1.07 o 
   1  16   1      132.34      136.31      0.92 o 
   2  16   1       76.08       60.19      0.89 o 
   3  16   1       21.65       23.49      0.56 o 
   4  16   1      103.03       84.67      1.30 o 
   5  16   1       33.55       29.35      1.04 o 
   6  16   1       14.47       12.91      0.86 o 
   7  16   1        0.98        1.54      0.89 o 
   0  17   1        1.48        3.99      0.27 o 
   1  17   1       15.65       17.55      0.40 o 
   2  17   1       17.29       16.85      0.54 o 
   3  17   1       17.65       21.16      0.55 o 
   4  17   1       48.45       46.67      0.96 o 
   5  17   1        5.68        6.71      0.59 o 
   6  17   1        2.26        2.75      0.58 o 
   7  17   1       13.70       18.95      1.57 o 
   1  18   1        0.15        0.00      0.17 o 
   2  18   1       80.65       68.15      1.06 o 
   3  18   1      245.77      249.43      2.25 o 
   4  18   1       23.65       21.76      0.59 o 
   5  18   1        1.62        1.46      0.48 o 
   6  18   1        3.96        4.29      0.89 o 
   0  19   1      574.22      544.64      4.10 o 
   1  19   1      168.75      222.17      2.04 o 
   2  19   1        5.52        5.69      0.35 o 
   3  19   1       71.03       85.68      1.11 o 
   4  19   1        4.07        4.92      0.38 o 
   5  19   1        4.72        5.05      0.49 o 
   6  19   1        5.77        4.36      0.89 o 
   1  20   1       10.51       10.97      0.53 o 
   2  20   1        2.02        1.17      0.29 o 
   3  20   1       44.08       39.89      0.87 o 
   4  20   1       69.96       61.73      1.00 o 
   5  20   1        6.39        5.64      0.62 o 
   6  20   1        3.02        3.33      0.62 o 
   0  21   1       11.15        9.45      0.52 o 
   1  21   1       54.13       57.65      0.80 o 
   2  21   1        8.04        8.28      0.48 o 
   3  21   1       23.53       32.96      0.82 o 
   4  21   1        1.65        2.06      0.42 o 
   5  21   1       48.10       47.12      1.35 o 
   6  21   1        0.05       -0.53      0.50 o 
   1  22   1      691.89      661.08      4.70 o 
   2  22   1       63.06       60.03      1.15 o 
   3  22   1      395.07      348.69      3.47 o 
   4  22   1      100.97       89.21      1.44 o 
   5  22   1      109.11      111.52      2.16 o 
   6  22   1        5.28        3.79      0.70 o 
   0  23   1     1400.27     1345.35     13.45 o 
   1  23   1     1754.09     1738.20     13.95 o 
   2  23   1       19.36       21.24      0.68 o 
   3  23   1      160.88      164.67      2.05 o 
   4  23   1       14.09       15.34      0.71 o 
   5  23   1        4.92        6.54      0.79 o 
   6  23   1        0.00       -0.43      0.57 o 
   1  24   1      131.29      147.82      3.26 o 
   2  24   1        0.50        1.73      0.38 o 
   3  24   1      175.80      142.08      2.23 o 
   4  24   1        8.85        5.18      0.52 o 
   5  24   1      301.92      298.59      4.15 o 
   6  24   1        0.01       -0.91      0.61 o 
   0  25   1       63.99       59.78      2.04 o 
   1  25   1      851.87      852.96      9.02 o 
   2  25   1       62.60       61.87      1.29 o 
   3  25   1       39.05       32.72      1.03 o 
   4  25   1       40.12       39.02      1.01 o 
   5  25   1        6.16       12.15      0.88 o 
   1  26   1     1273.67     1211.27     17.60 o 
   2  26   1       65.54       68.04      1.59 o 
   3  26   1        4.77        6.67      0.55 o 
   4  26   1       10.38        8.41      0.75 o 
   5  26   1       71.04       89.47      2.03 o 
   0  27   1       11.18       11.49      1.25 o 
   1  27   1        3.00       14.84      1.32 o 
   2  27   1       27.64       25.81      1.41 o 
   3  27   1       55.53       43.51      1.03 o 
   4  27   1       53.33       53.05      1.49 o 
   5  27   1       16.05       12.02      0.93 o 
   1  28   1       30.61       30.24      0.94 o 
   2  28   1       35.42       36.72      1.52 o 
   3  28   1        4.25        4.99      0.72 o 
   4  28   1       41.71       47.25      1.41 o 
   5  28   1       76.01       86.60      2.06 o 
   0  29   1       78.90       70.11      2.43 o 
   1  29   1       36.83       31.75      1.69 o 
   2  29   1       44.35       44.63      1.38 o 
   3  29   1      104.15       98.30      2.06 o 
   4  29   1       17.86       20.64      1.07 o 
   1  30   1       15.57       19.20      0.81 o 
   2  30   1        2.19        4.85      0.74 o 
   3  30   1        1.46        2.32      0.65 o 
   4  30   1        3.31        1.00      1.07 o 
   0  31   1       14.00       13.62      1.29 o 
   1  31   1       40.74       38.20      1.07 o 
   2  31   1       17.93       17.86      1.01 o 
   3  31   1       74.03       83.82      1.97 o 
   4  31   1        1.81        1.75      1.14 o 
   1  32   1        4.43        7.07      0.80 o 
   2  32   1        0.01        0.52      0.63 o 
   3  32   1        0.06        0.53      0.68 o 
   0  33   1       39.52       36.18      1.89 o 
   1  33   1        2.08        3.79      0.72 o 
   2  33   1        3.31        5.24      1.20 o 
   3  33   1        1.25        0.33      0.69 o 
   1  34   1        1.77        3.83      0.72 o 
   2  34   1       70.69       81.69      2.00 o 
   3  34   1      106.47      102.25      2.93 o 
   0  35   1       42.76       38.61      2.11 o 
   1  35   1       86.53       93.36      2.14 o 
   2  35   1        1.90        5.68      0.86 o 
   1  36   1      237.03      280.42      6.01 o 
   0   0   2    50473.63    35753.82    516.69 o 
   2   0   2      899.10      906.66     17.39 o 
   4   0   2       96.43      112.36      2.09 o 
   6   0   2       24.07       20.17      1.25 o 
   1   1   2      672.43      733.65      6.52 o 
   2   1   2      157.98      161.43      1.49 o 
   3   1   2      838.45      812.37      6.78 o 
   4   1   2      362.54      424.82      3.90 o 
   5   1   2      175.36      184.08      2.59 o 
   6   1   2        0.41        0.05      0.39 o 
   7   1   2       39.83       32.21      1.14 o 
   0   2   2      158.22      180.02      2.82 o 
   1   2   2     6151.93     6192.29     71.27 o 
   2   2   2     2048.23     2054.09     15.67 o 
   3   2   2       92.74       58.84      1.49 o 
   4   2   2      132.24      138.41      1.62 o 
   5   2   2       61.89       75.37      1.47 o 
   6   2   2      128.73      114.17      2.43 o 
   7   2   2        0.21        0.68      0.68 o 
   1   3   2    11342.02    10909.56    345.51 o 
   2   3   2     1367.42     1531.58     11.55 o 
   3   3   2      226.87      186.04      1.90 o 
   4   3   2       56.42       68.15      1.01 o 
   5   3   2        0.18        0.15      0.32 o 
   6   3   2      111.53      100.84      1.87 o 
   7   3   2        3.95        6.36      0.97 o 
   0   4   2       69.89       47.70      1.36 o 
   1   4   2     1751.03     1855.86     15.32 o 
   2   4   2       15.74       25.58      0.53 o 
   3   4   2      846.40      884.04      7.38 o 
   4   4   2        0.36        0.25      0.21 o 
   5   4   2       13.45       14.87      0.68 o 
   6   4   2        8.11        8.48      0.62 o 
   7   4   2        0.65        0.79      0.64 o 
   1   5   2       16.04       19.56      0.36 o 
   2   5   2       60.43       50.44      0.93 o 
   3   5   2      110.08      123.99      1.73 o 
   4   5   2        3.51        3.94      0.38 o 
   5   5   2      115.89       99.72      2.54 o 
   6   5   2       20.84       16.95      1.18 o 
   7   5   2        0.00       -0.82      0.61 o 
   0   6   2       47.82       52.20      0.80 o 
   1   6   2      133.23      127.23      1.18 o 
   2   6   2       17.01       23.07      0.62 o 
   3   6   2      721.36      678.34      7.16 o 
   4   6   2       21.14       19.92      1.07 o 
   5   6   2      159.77      165.97      3.54 o 
   6   6   2        2.85        2.11      0.68 o 
   7   6   2       17.85       25.78      1.54 o 
   1   7   2      239.36      256.26      2.10 o 
   2   7   2       19.29       20.84      0.46 o 
   3   7   2       61.98       73.10      0.80 o 
   4   7   2       16.83       13.33      0.57 o 
   5   7   2       33.41       37.26      1.54 o 
   6   7   2        0.49        0.79      0.61 o 
   7   7   2        0.81        1.97      0.79 o 
   0   8   2      178.14      167.67      2.97 o 
   1   8   2     1575.81     1641.32     16.76 o 
   3   8   2     1655.34     1515.85     10.49 o 
   4   8   2      369.55      355.99      6.08 o 
   5   8   2       35.93       27.17      1.39 o 
   6   8   2       11.39       10.58      1.04 o 
   7   8   2        4.94        6.76      1.00 o 
   1   9   2      893.78     1008.98      6.85 o 
   2   9   2       42.81       30.48      0.53 o 
   3   9   2       44.95       50.26      0.64 o 
   4   9   2        2.17        3.26      0.39 o 
   5   9   2       42.23       38.08      1.61 o 
   6   9   2        0.02       -0.04      0.61 o 
   7   9   2      298.46      295.65      5.97 o 
   0  10   2       57.27       61.59      1.97 o 
   1  10   2        2.46        5.92      0.23 o 
   2  10   2      117.67      118.71      0.98 o 
   3  10   2       68.74       86.83      1.07 o 
   4  10   2      214.07      234.45      2.94 o 
   5  10   2      219.37      200.26      4.18 o 
   6  10   2      108.85      103.87      2.93 o 
   7  10   2        0.61        2.57      0.82 o 
   1  11   2      247.23      266.05      1.63 o 
   2  11   2     1535.76     1918.86     11.81 o 
   3  11   2        2.71        3.72      0.26 o 
   4  11   2      388.88      378.53      6.40 o 
   5  11   2      363.38      369.77      6.54 o 
   6  11   2       86.43       90.74      2.75 o 
   7  11   2        6.58        5.79      1.00 o 
   0  12   2      253.85      312.97      3.09 o 
   1  12   2      512.12      620.42      3.49 o 
   2  12   2      934.58     1056.13      6.62 o 
   3  12   2       46.84       66.68      0.95 o 
   4  12   2       11.04        6.94      0.79 o 
   5  12   2        0.01       -0.79      0.61 o 
   6  12   2      448.62      453.22      7.97 o 
   7  12   2       32.47       27.57      1.68 o 
   1  13   2      841.44      847.37      4.51 o 
   2  13   2      467.34      450.80      3.13 o 
   3  13   2       32.05       28.76      1.20 o 
   4  13   2      180.80      160.39      3.47 o 
   5  13   2        0.19       -0.21      0.61 o 
   6  13   2      129.79      136.30      3.50 o 
   7  13   2       41.47       44.12      2.11 o 
   0  14   2       78.36       69.07      1.02 o 
   1  14   2      300.91      311.25      1.83 o 
   2  14   2       27.77       18.19      0.42 o 
   3  14   2      297.17      285.62      3.35 o 
   4  14   2     1725.36     1737.63     24.42 o 
   5  14   2       40.76       42.33      1.75 o 
   6  14   2       81.04       83.56      2.72 o 
   7  14   2        0.54       -0.97      0.64 o 
   1  15   2      582.23      545.58      3.02 o 
   2  15   2       15.66        8.97      0.37 o 
   3  15   2      206.44      216.79      2.73 o 
   4  15   2      173.98      159.46      3.50 o 
   5  15   2        8.26        8.58      0.97 o 
   6  15   2       24.75       30.11      1.64 o 
   7  15   2      134.85      143.02      3.86 o 
   0  16   2     1325.58     1429.11     12.52 o 
   1  16   2      492.74      513.07      2.98 o 
   2  16   2      145.27      125.43      1.31 o 
   3  16   2      913.44      944.82     10.42 o 
   4  16   2        8.54        7.26      0.86 o 
   5  16   2        0.43       -0.07      0.61 o 
   6  16   2       21.85       23.63      1.54 o 
   7  16   2       22.37       21.85      1.61 o 
   1  17   2      134.41      119.20      1.07 o 
   2  17   2      179.75      169.49      1.63 o 
   3  17   2      889.51      826.10      6.98 o 
   4  17   2       14.46       17.41      1.14 o 
   5  17   2       39.40       42.51      1.79 o 
   6  17   2        3.98        5.90      1.00 o 
   0  18   2        1.18        1.09      0.22 o 
   1  18   2      212.76      202.72      1.75 o 
   2  18   2       40.98       38.74      0.71 o 
   3  18   2      233.50      240.36      2.53 o 
   4  18   2        5.60        6.47      0.79 o 
   5  18   2       42.80       41.44      1.79 o 
   6  18   2        0.18       -0.21      0.64 o 
   1  19   2      204.80      180.28      1.63 o 
   2  19   2       13.30       14.17      0.50 o 
   3  19   2        4.63        2.88      0.40 o 
   4  19   2        1.44        1.04      0.45 o 
   5  19   2       21.82       24.63      1.43 o 
   6  19   2       20.97       26.78      1.68 o 
   0  20   2       14.10       16.02      1.14 o 
   1  20   2       37.13       35.55      0.77 o 
   2  20   2        2.88        1.18      0.28 o 
   3  20   2       19.45       14.33      0.65 o 
   4  20   2        6.86        4.94      0.60 o 
   5  20   2       81.25       81.98      2.61 o 
   6  20   2        0.93        1.14      0.75 o 
   1  21   2      243.75      248.81      2.10 o 
   2  21   2       33.23       30.46      0.68 o 
   3  21   2       38.81       34.12      0.93 o 
   4  21   2        1.98        0.89      0.49 o 
   5  21   2        3.86        3.52      0.62 o 
   6  21   2        1.54        3.05      0.64 o 
   0  22   2     1594.60     1585.39     22.24 o 
   1  22   2      183.04      173.47      2.05 o 
   2  22   2       14.26       11.62      1.57 o 
   3  22   2       42.60       37.95      1.12 o 
   4  22   2       27.04       24.86      1.01 o 
   5  22   2       41.27       39.29      1.31 o 
   6  22   2       14.23       17.55      1.09 o 
   1  23   2      617.00      614.59      5.52 o 
   2  23   2        1.23        2.84      0.39 o 
   3  23   2      136.75      121.74      2.43 o 
   4  23   2      137.65      121.14      3.54 o 
   5  23   2        0.02        0.34      0.93 o 
   6  23   2        4.33        5.59      0.78 o 
   0  24   2     1335.98     1356.13     19.41 o 
   1  24   2       64.50       62.50      2.30 o 
   2  24   2      111.01      112.13      1.95 o 
   3  24   2       44.05       38.99      1.32 o 
   4  24   2       20.05       21.76      1.01 o 
   5  24   2        6.49        8.93      0.84 o 
   1  25   2       23.88       27.43      0.87 o 
   2  25   2      276.17      244.74      2.69 o 
   3  25   2      120.28      117.45      2.13 o 
   4  25   2       16.11       13.83      0.90 o 
   5  25   2       42.82       46.81      1.48 o 
   0  26   2       12.39       11.26      1.14 o 
   1  26   2        7.04        6.33      0.57 o 
   2  26   2      506.85      453.96      5.42 o 
   3  26   2       57.63       63.09      1.54 o 
   4  26   2        3.30        1.93      0.55 o 
   5  26   2        0.88        0.39      0.59 o 
   1  27   2      374.47      353.38      3.68 o 
   2  27   2      273.04      273.65      3.74 o 
   3  27   2      157.68      150.69      2.53 o 
   4  27   2       18.85       17.96      0.99 o 
   5  27   2       65.51       75.96      3.61 o 
   0  28   2      155.61      147.27      3.58 o 
   1  28   2       69.80       62.23      1.59 o 
   2  28   2       31.59       33.00      1.21 o 
   3  28   2       27.77       25.42      1.64 o 
   4  28   2        2.78        3.48      0.65 o 
   1  29   2       38.87       31.05      1.24 o 
   2  29   2        0.05        0.20      0.58 o 
   3  29   2       58.11       55.17      2.32 o 
   4  29   2        5.61        4.53      0.70 o 
   0  30   2        7.73        7.65      1.11 o 
   1  30   2       13.61       14.48      0.95 o 
   2  30   2       13.29       15.21      0.99 o 
   3  30   2      108.10      107.05      3.29 o 
   4  30   2      114.41      114.63      3.47 o 
   1  31   2       17.23       14.28      0.99 o 
   2  31   2        1.80        2.99      0.66 o 
   3  31   2        7.85        6.65      1.25 o 
   4  31   2        0.87        0.57      1.04 o 
   0  32   2       18.14       17.31      1.47 o 
   1  32   2       15.91       15.08      1.01 o 
   2  32   2       15.88       15.04      1.02 o 
   3  32   2        1.17       -0.07      1.00 o 
   1  33   2        4.74        8.16      0.95 o 
   2  33   2       34.35       40.33      2.43 o 
   3  33   2        4.07        3.50      1.18 o 
   0  34   2       40.58       37.29      2.00 o 
   1  34   2       86.53       90.50      2.34 o 
   2  34   2       33.91       33.68      2.18 o 
   1  35   2       69.30       74.68      2.01 o 
   2  35   2       59.20       71.40      2.90 o 
   0  36   2      140.58      143.70      4.00 o 
   1   0   3      104.25       75.85      2.23 o 
   3   0   3      603.29      667.06      8.15 o 
   5   0   3        1.41        0.86      0.54 o 
   7   0   3        0.74        2.00      0.79 o 
   0   1   3        0.29        0.19      0.21 o 
   1   1   3     2173.12     2219.63     17.84 o 
   2   1   3      343.30      314.02      2.90 o 
   3   1   3       10.26       13.42      0.76 o 
   4   1   3      191.15      169.67      1.94 o 
   5   1   3        3.30        2.00      0.42 o 
   6   1   3      213.73      192.56      2.92 o 
   7   1   3       57.44       55.79      1.50 o 
   1   2   3       35.01       54.49      0.78 o 
   2   2   3       68.85       77.72      1.37 o 
   3   2   3        0.77        2.25      0.44 o 
   4   2   3       31.62       36.39      0.76 o 
   5   2   3        9.91        9.80      0.64 o 
   6   2   3        0.47        2.35      0.95 o 
   7   2   3        0.01        0.57      0.48 o 
   0   3   3       40.69       34.13      0.72 o 
   1   3   3       41.30       53.21      0.76 o 
   2   3   3     1794.90     2058.83     16.50 o 
   3   3   3      251.25      290.82      3.09 o 
   4   3   3       39.10       62.89      1.15 o 
   5   3   3       41.72       32.97      1.01 o 
   6   3   3       49.31       51.11      1.68 o 
   7   3   3        1.25        1.54      0.75 o 
   1   4   3     2523.64     2558.80     17.59 o 
   2   4   3     3654.95     3969.83     32.69 o 
   3   4   3       17.28       14.79      0.71 o 
   4   4   3       58.13       57.22      2.48 o 
   5   4   3       65.02       51.08      1.36 o 
   6   4   3       38.43       35.81      1.14 o 
   7   4   3        0.14        1.79      0.75 o 
   0   5   3      128.18      130.60      1.68 o 
   1   5   3      464.14      435.78      3.03 o 
   2   5   3       48.58       47.64      1.07 o 
   3   5   3        7.42       10.73      0.49 o 
   4   5   3      293.97      267.73      3.36 o 
   5   5   3      114.00      120.86      2.03 o 
   6   5   3        6.98        5.66      0.66 o 
   7   5   3        1.66        2.04      0.82 o 
   1   6   3      204.92      208.07      1.61 o 
   2   6   3      640.72      763.33      5.51 o 
   3   6   3      864.99      845.07      9.71 o 
   4   6   3      165.91      128.21      1.99 o 
   5   6   3      125.59      127.64      2.09 o 
   6   6   3        0.04        0.00      0.61 o 
   7   6   3        0.46        1.04      0.72 o 
   0   7   3     1110.17     1178.18     11.45 o 
   1   7   3       96.32      128.71      1.12 o 
   2   7   3      667.63      703.36      4.52 o 
   3   7   3      505.25      564.99      7.21 o 
   4   7   3      157.30      151.24      3.29 o 
   5   7   3        2.89        1.86      0.64 o 
   6   7   3       19.09       18.56      1.36 o 
   7   7   3       13.07       14.66      1.32 o 
   1   8   3       71.34       54.91      0.64 o 
   2   8   3      344.05      384.42      2.94 o 
   3   8   3      499.77      497.92      7.83 o 
   4   8   3      352.86      384.57      6.54 o 
   5   8   3      233.65      225.15      4.58 o 
   6   8   3       59.35       61.00      2.25 o 
   7   8   3      124.42      133.51      3.65 o 
   1   9   3        0.54        1.77      0.17 o 
   2   9   3      324.95      282.86      2.42 o 
   3   9   3      422.79      390.33      6.40 o 
   4   9   3      305.83      335.98      5.90 o 
   5   9   3       72.95       72.37      2.29 o 
   6   9   3      125.98      132.90      3.47 o 
   7   9   3        0.01        1.89      0.89 o 
   1  10   3      325.59      408.13      3.32 o 
   2  10   3       43.07       66.37      0.85 o 
   3  10   3      356.76      352.99      3.22 o 
   4  10   3      231.65      244.29      3.12 o 
   5  10   3      227.40      223.93      4.65 o 
   6  10   3      171.15      170.23      4.04 o 
   7  10   3        7.79       12.26      1.32 o 
   0  11   3      320.03      375.67      4.06 o 
   1  11   3       18.78       28.74      0.55 o 
   2  11   3       16.77       13.72      0.38 o 
   3  11   3      115.75      147.75      1.62 o 
   4  11   3       98.60       91.60      2.47 o 
   5  11   3      260.57      255.47      5.11 o 
   6  11   3       59.33       61.86      2.32 o 
   7  11   3       21.32       21.35      1.64 o 
   1  12   3       81.07       84.87      0.90 o 
   2  12   3      576.35      557.83      4.07 o 
   3  12   3       21.79       30.10      0.81 o 
   4  12   3        4.15        2.93      0.75 o 
   5  12   3      102.39      111.16      3.00 o 
   6  12   3        1.77        1.47      0.79 o 
   7  12   3        6.09        8.44      1.18 o 
   0  13   3     2044.41     2139.28     20.43 o 
   1  13   3      346.75      391.12      2.68 o 
   2  13   3      108.64      106.19      1.08 o 
   3  13   3      111.45       99.10      2.74 o 
   4  13   3      176.31      176.48      3.79 o 
   5  13   3       16.27       18.20      1.32 o 
   6  13   3       51.20       54.31      2.25 o 
   7  13   3        5.27        4.90      1.07 o 
   1  14   3        4.02        5.51      0.26 o 
   2  14   3       14.75       13.21      0.48 o 
   3  14   3       82.86       76.84      2.15 o 
   4  14   3       29.31       32.61      1.50 o 
   5  14   3        0.45        1.00      0.64 o 
   6  14   3      239.75      270.95      5.65 o 
   0  15   3     2145.58     2284.47     21.82 o 
   1  15   3       56.05       69.31      0.75 o 
   2  15   3      382.47      408.92      3.67 o 
   3  15   3      503.42      500.67      8.04 o 
   4  15   3      411.87      418.93      7.19 o 
   5  15   3       79.36       80.98      2.54 o 
   6  15   3       14.51       21.70      1.61 o 
   1  16   3       21.63       21.78      0.43 o 
   2  16   3       76.10       83.86      1.24 o 
   3  16   3      288.99      284.10      5.15 o 
   4  16   3      136.79      130.72      3.18 o 
   5  16   3       10.46       13.48      1.18 o 
   6  16   3       47.75       47.34      2.11 o 
   0  17   3      114.51      117.05      1.73 o 
   1  17   3       78.51       72.53      0.93 o 
   2  17   3       15.60       12.74      0.59 o 
   3  17   3       81.79       75.37      2.15 o 
   4  17   3       19.57       21.24      1.29 o 
   5  17   3       28.88       33.47      1.68 o 
   6  17   3        6.75        5.43      1.04 o 
   1  18   3       24.12       22.64      0.74 o 
   2  18   3      244.49      219.56      2.39 o 
   3  18   3       50.27       55.90      1.34 o 
   4  18   3       10.94       10.26      0.97 o 
   5  18   3       74.28       83.02      2.65 o 
   6  18   3        3.84        4.25      0.93 o 
   0  19   3      893.67      898.12      9.12 o 
   1  19   3       11.26        7.18      0.45 o 
   2  19   3        8.97        7.42      0.61 o 
   3  19   3      189.71      157.01      2.46 o 
   4  19   3       38.56       36.33      1.64 o 
   5  19   3        5.03        3.15      0.79 o 
   6  19   3       13.92       12.59      1.29 o 
   1  20   3      842.39      826.92      7.02 o 
   2  20   3       54.38       44.78      0.95 o 
   3  20   3        3.26        3.49      0.51 o 
   4  20   3      100.13       90.72      1.89 o 
   5  20   3        0.11        0.00      0.64 o 
   6  20   3       29.82       36.08      1.97 o 
   0  21   3       57.33       54.35      1.89 o 
   1  21   3      506.50      489.06      4.51 o 
   2  21   3       24.70       22.80      0.75 o 
   3  21   3        8.15        9.92      0.95 o 
   4  21   3        3.52        5.07      0.64 o 
   5  21   3        0.00       -0.86      0.57 o 
   6  21   3        0.06       -0.97      0.75 o 
   1  22   3      142.86      129.23      1.71 o 
   2  22   3       73.05       70.81      1.25 o 
   3  22   3      282.54      240.94      3.39 o 
   4  22   3      205.37      173.67      2.83 o 
   5  22   3        0.11        0.36      0.53 o 
   0  23   3     2438.43     2446.93     33.64 o 
   1  23   3      253.80      242.70      3.35 o 
   2  23   3       42.75       41.77      0.98 o 
   3  23   3        1.68        2.66      0.51 o 
   4  23   3       10.50       11.80      1.41 o 
   5  23   3       19.56       20.48      1.06 o 
   1  24   3       38.97       33.37      1.16 o 
   2  24   3        7.83        7.03      0.53 o 
   3  24   3       16.43       20.32      1.27 o 
   4  24   3       15.56       11.63      0.84 o 
   5  24   3       32.41       31.60      1.31 o 
   0  25   3       10.82       10.15      1.11 o 
   1  25   3      109.65      109.68      2.08 o 
   2  25   3      212.99      201.52      3.07 o 
   3  25   3       19.07       23.25      1.02 o 
   4  25   3       40.99       42.44      1.38 o 
   5  25   3       12.46       13.61      0.97 o 
   1  26   3      105.68       96.87      1.98 o 
   2  26   3      156.70      151.87      3.40 o 
   3  26   3       87.96       95.51      2.00 o 
   4  26   3       10.58        9.43      0.84 o 
   5  26   3       30.05       32.51      1.56 o 
   0  27   3        2.02        1.75      0.86 o 
   1  27   3       65.56       64.16      1.67 o 
   2  27   3       48.04       47.64      1.46 o 
   3  27   3       32.92       32.35      1.19 o 
   4  27   3       93.62       95.46      2.95 o 
   1  28   3        0.71        0.58      0.58 o 
   2  28   3      141.67      148.88      2.68 o 
   3  28   3       55.07       47.88      2.18 o 
   4  28   3       76.34       92.37      3.40 o 
   0  29   3      116.29      111.98      3.22 o 
   1  29   3       12.60       11.56      0.90 o 
   2  29   3       68.49       70.87      2.68 o 
   3  29   3        4.10        3.07      1.07 o 
   4  29   3       56.04       67.17      2.18 o 
   1  30   3        0.86        3.35      1.22 o 
   2  30   3        0.00        0.75      0.97 o 
   3  30   3        9.14       11.26      1.43 o 
   0  31   3       10.69       11.44      1.29 o 
   1  31   3       53.84       59.16      1.69 o 
   2  31   3       58.62       58.85      2.50 o 
   3  31   3      187.48      197.76      4.90 o 
   1  32   3       17.86       23.08      2.04 o 
   2  32   3        1.23        1.39      1.07 o 
   3  32   3       12.28       16.23      1.68 o 
   0  33   3       35.29       35.00      1.97 o 
   1  33   3       28.80       27.52      1.31 o 
   2  33   3       11.55       19.63      1.86 o 
   1  34   3        7.42        8.75      0.99 o 
   0  35   3       51.85       43.51      2.25 o 
   0   0   4      445.96      368.23      5.76 o 
   2   0   4       26.09       23.74      0.84 o 
   4   0   4      238.32      241.81      4.54 o 
   6   0   4       20.98       18.02      1.32 o 
   1   1   4       11.11       12.53      0.41 o 
   2   1   4       24.07       24.65      0.62 o 
   3   1   4       18.68       16.58      1.14 o 
   4   1   4        8.09        7.44      0.56 o 
   5   1   4       81.55       86.78      1.74 o 
   6   1   4        9.15        9.55      0.73 o 
   7   1   4        0.42        0.52      0.52 o 
   0   2   4      527.60      537.69      5.64 o 
   1   2   4      505.13      558.12      3.65 o 
   2   2   4      982.35      992.55      8.32 o 
   3   2   4       11.91       15.74      0.55 o 
   4   2   4      174.81      179.40      2.62 o 
   5   2   4        0.27        1.45      0.43 o 
   6   2   4       72.14       65.34      1.59 o 
   7   2   4        0.79        0.84      0.52 o 
   1   3   4     2140.84     2395.82     14.59 o 
   2   3   4     1259.50     1380.74      9.75 o 
   3   3   4        7.28        4.60      0.42 o 
   4   3   4       53.76       43.32      1.43 o 
   5   3   4        0.96        1.14      0.44 o 
   6   3   4        8.98        6.21      0.64 o 
   7   3   4        0.81        0.68      0.75 o 
   0   4   4      217.16      209.13      2.75 o 
   1   4   4       15.91       17.39      0.59 o 
   2   4   4      335.21      363.45      2.93 o 
   3   4   4       31.98       38.21      1.07 o 
   4   4   4      151.15      144.14      2.25 o 
   5   4   4       43.97       49.62      1.31 o 
   6   4   4       77.02       76.73      1.73 o 
   7   4   4        3.70        4.51      0.93 o 
   1   5   4        0.01        0.00      0.17 o 
   2   5   4      604.04      536.04      4.09 o 
   3   5   4        7.56        6.66      0.49 o 
   4   5   4      173.02      136.05      2.17 o 
   5   5   4      124.17      102.12      1.93 o 
   6   5   4        0.03        0.60      0.44 o 
   7   5   4        0.34        0.72      0.79 o 
   0   6   4     1190.09     1317.01     12.89 o 
   1   6   4       15.61       15.54      0.53 o 
   2   6   4      476.69      470.03      3.65 o 
   3   6   4       61.45       73.44      1.42 o 
   4   6   4        1.20        3.54      0.50 o 
   5   6   4       53.51       41.73      1.21 o 
   6   6   4        5.12        3.11      0.82 o 
   7   6   4       15.96       30.28      1.82 o 
   1   7   4        7.26       10.90      0.35 o 
   2   7   4       23.61       19.78      0.58 o 
   3   7   4       59.94       51.81      1.31 o 
   4   7   4      220.80      216.24      2.99 o 
   5   7   4        0.01        0.07      0.39 o 
   6   7   4       74.92       80.23      2.65 o 
   7   7   4        0.01        0.50      0.79 o 
   0   8   4     1565.85     1576.82     21.74 o 
   1   8   4      283.74      307.69      2.46 o 
   2   8   4      131.17      145.36      1.65 o 
   3   8   4      419.12      419.60      3.86 o 
   4   8   4     1322.47     1325.47     14.43 o 
   5   8   4       12.42       10.76      1.11 o 
   6   8   4       17.47       19.13      1.43 o 
   7   8   4        1.06        0.82      0.82 o 
   1   9   4      113.34      147.27      1.39 o 
   2   9   4       77.67       56.54      0.88 o 
   3   9   4       85.18       77.75      1.16 o 
   4   9   4        2.63        5.04      0.86 o 
   5   9   4       38.23       37.15      1.72 o 
   6   9   4       88.84      100.11      3.07 o 
   0  10   4     1372.13     1489.57     11.83 o 
   1  10   4       26.50       26.18      0.52 o 
   2  10   4       21.36       21.95      0.50 o 
   3  10   4       69.58       69.26      1.32 o 
   4  10   4       52.08       55.63      2.00 o 
   5  10   4       18.64       18.16      1.39 o 
   6  10   4        2.93        2.50      0.89 o 
   1  11   4       64.54       62.97      0.82 o 
   2  11   4       69.32       47.61      0.82 o 
   3  11   4       18.22       17.32      0.70 o 
   4  11   4       11.06       12.91      1.14 o 
   5  11   4      228.88      213.45      4.61 o 
   6  11   4       22.96       22.28      1.54 o 
   0  12   4       73.71       64.45      1.22 o 
   1  12   4        3.42        6.96      0.33 o 
   2  12   4      234.62      239.01      2.37 o 
   3  12   4        0.38        0.25      0.50 o 
   4  12   4       22.18       21.13      1.29 o 
   5  12   4       36.15       37.29      1.75 o 
   6  12   4       11.58       13.77      1.36 o 
   1  13   4       52.89       50.12      0.67 o 
   2  13   4      132.74      125.84      1.50 o 
   3  13   4       27.70       26.63      0.89 o 
   4  13   4       23.54       26.99      1.43 o 
   5  13   4        0.92        0.43      0.64 o 
   6  13   4       12.79       16.02      1.39 o 
   0  14   4      126.96      126.61      1.52 o 
   1  14   4       12.90       13.96      0.46 o 
   2  14   4       28.26       25.16      1.22 o 
   3  14   4      356.57      342.10      6.04 o 
   4  14   4      292.49      296.44      5.65 o 
   5  14   4        7.26        5.76      0.97 o 
   6  14   4        2.14        0.86      0.86 o 
   1  15   4       81.61       80.48      1.01 o 
   2  15   4       63.23       54.84      0.97 o 
   3  15   4        7.03        9.05      0.89 o 
   4  15   4        5.71        8.22      0.97 o 
   5  15   4        3.92        4.33      0.89 o 
   6  15   4        0.15        0.46      0.75 o 
   0  16   4      348.07      324.88      3.10 o 
   1  16   4       94.79      100.00      1.17 o 
   2  16   4     1067.29     1016.06      8.39 o 
   3  16   4      234.89      259.47      4.97 o 
   4  16   4        0.32       -0.07      0.57 o 
   5  16   4        0.06        0.36      0.72 o 
   6  16   4        6.98        8.37      1.22 o 
   1  17   4        5.79        7.96      0.53 o 
   2  17   4       24.16       29.49      1.40 o 
   3  17   4      279.24      260.79      5.01 o 
   4  17   4       10.92       12.62      1.14 o 
   5  17   4       14.02       15.20      1.36 o 
   6  17   4       25.36       35.65      1.97 o 
   0  18   4       50.61       65.78      1.33 o 
   1  18   4       80.19       83.86      1.08 o 
   2  18   4       71.93       60.00      3.09 o 
   3  18   4       62.61       73.69      2.25 o 
   4  18   4       50.84       57.14      2.11 o 
   5  18   4        2.20        3.40      0.89 o 
   6  18   4       65.08       73.48      2.75 o 
   1  19   4        3.69        3.16      0.41 o 
   2  19   4     1392.48     1398.90     11.46 o 
   3  19   4       22.65       21.09      0.97 o 
   4  19   4       37.24       42.01      1.86 o 
   5  19   4        9.57       15.20      1.36 o 
   0  20   4       12.87       19.38      1.32 o 
   1  20   4        3.28        5.50      0.49 o 
   2  20   4      602.08      572.77      5.25 o 
   3  20   4       16.40       14.11      0.87 o 
   4  20   4        0.68        0.93      0.64 o 
   5  20   4        1.67        0.68      0.75 o 
   1  21   4      168.89      168.10      2.08 o 
   2  21   4        0.39        3.01      0.46 o 
   3  21   4        8.53        5.45      0.65 o 
   4  21   4       13.82       14.03      0.91 o 
   5  21   4        1.82        1.79      0.79 o 
   0  22   4      526.07      509.07      8.37 o 
   1  22   4      231.08      234.54      3.31 o 
   2  22   4        4.44        7.22      0.56 o 
   3  22   4       37.88       36.55      1.22 o 
   4  22   4        0.22        0.18      0.54 o 
   5  22   4        0.43        0.48      0.57 o 
   1  23   4      160.50      160.97      2.62 o 
   2  23   4       37.72       38.58      0.99 o 
   3  23   4      225.20      208.86      3.18 o 
   4  23   4       10.45        7.03      0.76 o 
   5  23   4        4.90        5.96      0.78 o 
   0  24   4       89.51       84.92      2.61 o 
   1  24   4       19.01       17.41      0.99 o 
   2  24   4       96.96       87.82      1.50 o 
   3  24   4       13.30       12.77      0.83 o 
   4  24   4        0.32        0.71      0.56 o 
   5  24   4        1.71        1.78      0.69 o 
   1  25   4       20.68       20.38      1.05 o 
   2  25   4       10.27        9.30      0.84 o 
   3  25   4       10.04        7.22      0.72 o 
   4  25   4        0.01       -0.28      0.51 o 
   0  26   4        5.95        4.25      1.04 o 
   1  26   4       23.25       21.71      1.34 o 
   2  26   4        3.57        4.53      0.68 o 
   3  26   4       52.14       45.78      1.79 o 
   4  26   4       84.53       89.25      2.08 o 
   1  27   4       93.49       95.55      3.18 o 
   2  27   4        2.56        4.08      0.71 o 
   3  27   4       56.32       52.20      2.32 o 
   4  27   4        2.03        2.15      0.68 o 
   0  28   4      296.60      296.51      5.90 o 
   1  28   4       12.05       10.82      1.16 o 
   2  28   4        4.43        5.53      1.04 o 
   3  28   4       12.31       16.02      1.57 o 
   1  29   4        5.18        4.70      0.78 o 
   2  29   4       68.23       68.56      3.77 o 
   3  29   4       11.31        7.51      1.32 o 
   0  30   4      163.36      150.85      3.97 o 
   1  30   4        0.91        1.19      1.07 o 
   2  30   4       14.47       18.15      1.08 o 
   3  30   4       69.10       62.39      2.65 o 
   1  31   4        0.53        0.75      0.69 o 
   2  31   4       71.13       80.78      2.05 o 
   0  32   4        1.93        1.68      1.00 o 
   1  32   4       11.81       13.95      1.14 o 
   2  32   4       63.41       64.47      2.82 o 
   1  33   4        4.10        6.54      0.91 o 
   1   0   5      307.63      317.65      3.77 o 
   3   0   5        6.19        6.83      0.79 o 
   5   0   5        0.81        1.04      0.64 o 
   0   1   5        3.02        1.14      0.34 o 
   1   1   5       44.53       45.34      0.77 o 
   2   1   5      248.25      240.37      3.03 o 
   3   1   5       61.16       56.75      1.30 o 
   4   1   5      152.46      149.36      2.79 o 
   5   1   5        4.96        4.33      0.57 o 
   6   1   5        6.74        4.92      0.64 o 
   1   2   5       37.97       35.35      0.69 o 
   2   2   5      175.10      192.07      1.75 o 
   3   2   5      122.49      107.89      1.88 o 
   4   2   5        6.19        6.08      0.57 o 
   5   2   5       40.72       40.29      1.26 o 
   6   2   5        1.27        2.25      0.58 o 
   0   3   5        3.77        7.15      0.51 o 
   1   3   5       83.35       93.62      1.20 o 
   2   3   5       13.08       18.44      0.58 o 
   3   3   5      184.24      184.41      2.76 o 
   4   3   5       16.39       12.45      0.76 o 
   5   3   5       18.73       17.96      0.94 o 
   6   3   5        5.61        3.66      0.61 o 
   1   4   5      708.00      763.24      5.63 o 
   2   4   5        0.57        0.00      0.29 o 
   3   4   5      322.93      308.08      3.12 o 
   4   4   5        9.12        7.55      0.84 o 
   5   4   5      102.34       91.81      1.91 o 
   6   4   5        0.99        1.97      0.55 o 
   0   5   5       25.01       28.53      0.91 o 
   1   5   5      371.18      381.70      3.10 o 
   2   5   5        1.11        1.23      0.30 o 
   3   5   5      195.03      183.22      2.15 o 
   4   5   5       22.80       17.52      0.86 o 
   5   5   5      154.43      153.96      2.60 o 
   6   5   5        3.52        5.58      0.77 o 
   1   6   5      115.29      134.94      1.43 o 
   2   6   5       10.20       11.03      0.58 o 
   3   6   5      927.76      943.20      7.99 o 
   4   6   5       20.68       16.69      0.86 o 
   5   6   5      125.16      126.95      2.30 o 
   6   6   5        1.39        1.86      0.86 o 
   0   7   5        1.66        1.41      0.35 o 
   1   7   5      170.71      186.39      1.79 o 
   2   7   5        7.06        6.73      0.43 o 
   3   7   5     1186.70     1186.58      9.84 o 
   4   7   5        6.86       11.79      0.63 o 
   5   7   5       13.38        9.60      0.72 o 
   6   7   5        2.81        1.25      0.82 o 
   1   8   5       50.76       59.39      0.88 o 
   2   8   5        0.49       -0.01      0.28 o 
   3   8   5      160.10      162.17      1.98 o 
   4   8   5        7.02        9.46      0.53 o 
   5   8   5       13.70       13.15      0.83 o 
   6   8   5       10.44       10.33      1.22 o 
   0   9   5       96.98      109.44      1.41 o 
   1   9   5       71.50       74.94      1.00 o 
   2   9   5        4.78        5.23      0.39 o 
   3   9   5      483.99      447.64      4.19 o 
   4   9   5      119.11      132.25      3.40 o 
   5   9   5       12.80       15.98      1.36 o 
   6   9   5        2.40        3.11      0.89 o 
   1  10   5      190.93      212.86      1.98 o 
   2  10   5        9.58        9.15      0.49 o 
   3  10   5       14.68       12.79      0.62 o 
   4  10   5        1.73        2.20      0.49 o 
   5  10   5       12.49       18.16      1.36 o 
   6  10   5       36.36       34.54      1.93 o 
   0  11   5      156.87      157.80      1.84 o 
   1  11   5        7.63        6.12      0.31 o 
   2  11   5        2.42        1.05      0.42 o 
   3  11   5       72.37       87.29      1.91 o 
   4  11   5        9.37        6.40      0.93 o 
   5  11   5        1.84        0.72      0.72 o 
   6  11   5        8.13        8.72      1.18 o 
   1  12   5       43.65       51.15      0.72 o 
   2  12   5       12.30       11.62      0.53 o 
   3  12   5        0.01       -0.05      0.39 o 
   4  12   5       18.37       16.95      1.25 o 
   5  12   5       42.41       42.62      2.00 o 
   6  12   5       10.14        9.94      1.29 o 
   0  13   5       38.74       42.66      0.87 o 
   1  13   5       90.28       90.74      0.92 o 
   2  13   5        7.02        4.79      0.38 o 
   3  13   5       28.49       22.28      1.29 o 
   4  13   5       55.20       49.13      2.04 o 
   5  13   5       13.67       11.55      1.25 o 
   6  13   5       14.96       15.34      1.43 o 
   1  14   5        0.05        0.28      0.21 o 
   2  14   5       83.14       86.92      1.62 o 
   3  14   5       52.53       46.44      1.82 o 
   4  14   5        0.56       -0.64      0.61 o 
   5  14   5        0.07        0.46      0.75 o 
   6  14   5       16.60       18.16      1.57 o 
   0  15   5       22.89       25.01      0.71 o 
   1  15   5       23.37       21.47      0.47 o 
   2  15   5      151.50      147.42      3.36 o 
   3  15   5      142.78      158.54      3.65 o 
   4  15   5        6.67        7.40      0.97 o 
   5  15   5       86.42       85.13      2.86 o 
   1  16   5      247.57      228.33      2.14 o 
   2  16   5        3.82        3.61      0.72 o 
   3  16   5      156.34      144.66      3.50 o 
   4  16   5        1.15        0.54      0.64 o 
   5  16   5       43.82       52.81      2.25 o 
   0  17   5       48.60       55.57      1.02 o 
   1  17   5        7.25        3.49      0.42 o 
   2  17   5        8.08        7.96      1.05 o 
   3  17   5      117.29      110.66      2.97 o 
   4  17   5       21.28       25.49      1.57 o 
   5  17   5       83.04       93.96      3.07 o 
   1  18   5      226.10      218.46      2.48 o 
   2  18   5       46.60       41.26      1.63 o 
   3  18   5       30.02       34.93      1.72 o 
   4  18   5        9.08        6.04      0.93 o 
   5  18   5      176.62      204.01      4.83 o 
   0  19   5       15.83       11.96      0.59 o 
   1  19   5        0.07        3.89      0.91 o 
   2  19   5        0.14        0.28      0.49 o 
   3  19   5      279.26      255.51      6.51 o 
   4  19   5       11.24       10.55      1.14 o 
   5  19   5       43.32       48.48      2.25 o 
   1  20   5     1208.59     1237.46     10.31 o 
   2  20   5       40.45       38.30      1.24 o 
   3  20   5        1.16        1.43      1.04 o 
   4  20   5        0.03       -0.72      0.57 o 
   5  20   5        0.32       -0.14      0.79 o 
   0  21   5        8.70        8.21      0.67 o 
   1  21   5      583.78      576.97      5.34 o 
   2  21   5        7.67        6.47      0.86 o 
   3  21   5        1.31        0.28      0.51 o 
   4  21   5        0.02        0.18      0.89 o 
   5  21   5        0.41        0.68      0.79 o 
   1  22   5        0.32        2.10      0.79 o 
   2  22   5        0.54       -0.49      0.46 o 
   3  22   5       49.24       36.94      1.28 o 
   4  22   5        2.40        1.22      0.58 o 
   0  23   5       41.88       36.83      1.82 o 
   1  23   5       19.91       16.02      0.99 o 
   2  23   5        2.10        0.84      0.54 o 
   3  23   5       14.62       17.95      0.99 o 
   4  23   5        1.03        2.03      0.64 o 
   1  24   5       12.08       13.39      1.13 o 
   2  24   5        3.83        4.68      1.07 o 
   3  24   5       53.19       55.78      1.61 o 
   4  24   5        0.30        0.22      0.58 o 
   0  25   5       51.52       58.28      2.29 o 
   1  25   5        1.47        1.33      0.64 o 
   2  25   5       47.44       42.91      2.07 o 
   3  25   5       23.49       24.63      1.38 o 
   4  25   5        1.76        1.04      0.63 o 
   1  26   5       31.29       32.82      1.31 o 
   2  26   5       14.03       14.84      1.47 o 
   3  26   5       43.25       44.09      2.22 o 
   0  27   5       67.95       72.72      2.65 o 
   1  27   5       63.62       60.89      1.89 o 
   2  27   5        0.23       -0.86      0.89 o 
   3  27   5       53.00       57.46      2.61 o 
   1  28   5       10.63       11.88      0.97 o 
   2  28   5       24.02       24.85      1.75 o 
   0  29   5        0.93        3.15      1.11 o 
   1  29   5       55.79       59.33      1.74 o 
   2  29   5        1.62        1.86      1.11 o 
   1  30   5        0.17        0.60      0.73 o 
   0  31   5        2.10        1.68      1.14 o 
   0   0   6      106.57      112.88      2.72 o 
   2   0   6       29.64       34.58      1.10 o 
   4   0   6       13.44       11.26      1.11 o 
   6   0   6        4.88        5.68      1.00 o 
   1   1   6        0.99        2.60      0.35 o 
   2   1   6        4.85        5.55      0.40 o 
   3   1   6       30.32       31.09      0.87 o 
   4   1   6        8.31        6.68      0.64 o 
   5   1   6        4.87        3.62      0.59 o 
   6   1   6        2.06        1.66      0.59 o 
   0   2   6        2.99        1.23      0.45 o 
   1   2   6       56.68       50.82      0.88 o 
   2   2   6      327.81      318.43      2.84 o 
   3   2   6       15.60       16.38      0.61 o 
   4   2   6        0.17        0.50      0.37 o 
   5   2   6        5.52        6.63      0.68 o 
   6   2   6       20.95       23.41      1.11 o 
   1   3   6       11.07        5.04      0.38 o 
   2   3   6      185.91      187.63      1.94 o 
   3   3   6        7.85        8.69      0.48 o 
   4   3   6        2.96        1.76      0.41 o 
   5   3   6        0.30       -0.17      0.47 o 
   6   3   6       19.23       23.44      1.14 o 
   0   4   6      125.66      129.54      2.09 o 
   1   4   6       73.22       74.96      1.07 o 
   2   4   6      172.74      183.38      1.91 o 
   3   4   6       29.42       38.47      0.94 o 
   4   4   6      118.29      101.25      1.75 o 
   5   4   6        0.69        0.07      0.48 o 
   6   4   6       33.56       35.12      1.31 o 
   1   5   6       50.09       57.15      0.98 o 
   2   5   6      636.26      634.71      4.96 o 
   3   5   6       37.35       29.31      0.85 o 
   4   5   6       39.48       31.90      1.20 o 
   5   5   6        2.77        1.47      0.55 o 
   6   5   6        3.02        3.21      0.77 o 
   0   6   6     1061.90     1134.37     11.58 o 
   1   6   6       11.16       12.71      0.53 o 
   2   6   6      248.06      247.57      3.31 o 
   3   6   6        5.41        8.70      0.55 o 
   4   6   6        7.89        9.32      0.70 o 
   5   6   6        7.13        8.42      0.75 o 
   1   7   6       16.87       19.58      0.67 o 
   2   7   6       34.55       34.84      0.76 o 
   3   7   6      156.20      151.40      1.99 o 
   4   7   6       46.76       43.54      1.05 o 
   5   7   6       45.99       52.54      1.97 o 
   0   8   6      104.09       96.36      1.74 o 
   1   8   6       12.59       13.33      0.53 o 
   2   8   6      130.48      139.49      1.74 o 
   3   8   6       11.65        9.37      0.55 o 
   4   8   6      546.14      488.73      5.93 o 
   5   8   6        0.74        1.27      0.55 o 
   1   9   6        0.96        1.07      0.42 o 
   2   9   6        1.92        3.75      0.36 o 
   3   9   6       96.29       93.45      1.50 o 
   4   9   6        3.85        5.21      0.64 o 
   5   9   6        1.85        2.82      0.93 o 
   0  10   6      166.74      170.90      2.54 o 
   1  10   6        6.23        4.62      0.37 o 
   2  10   6       31.27       28.27      0.70 o 
   3  10   6        6.99        6.44      0.51 o 
   4  10   6       67.60       70.29      1.84 o 
   5  10   6       30.28       30.43      1.75 o 
   1  11   6       16.91       17.44      0.59 o 
   2  11   6        6.20        4.57      0.38 o 
   3  11   6        6.54        8.73      1.89 o 
   4  11   6       16.50       16.40      0.92 o 
   5  11   6        0.16        0.21      0.75 o 
   0  12   6        0.99        0.75      0.39 o 
   1  12   6       27.14       26.08      0.68 o 
   2  12   6       16.27       18.04      0.59 o 
   3  12   6        0.65        0.83      0.52 o 
   4  12   6        0.66        0.97      0.75 o 
   5  12   6        6.96        7.15      1.11 o 
   1  13   6       42.28       44.80      0.87 o 
   2  13   6       10.75       12.48      0.68 o 
   3  13   6        0.00       -0.36      0.43 o 
   4  13   6       35.57       32.29      1.75 o 
   5  13   6        0.90        0.11      0.72 o 
   0  14   6       72.36       75.97      1.27 o 
   1  14   6        9.82       12.65      0.48 o 
   2  14   6        8.71        8.18      0.64 o 
   3  14   6        6.15        7.10      0.66 o 
   4  14   6       23.99       24.46      1.64 o 
   5  14   6        0.74        1.50      0.86 o 
   1  15   6        4.42        6.21      0.46 o 
   2  15   6       26.13       23.81      0.97 o 
   3  15   6       13.47       13.69      1.29 o 
   4  15   6       11.73       12.19      1.29 o 
   5  15   6       10.10       12.80      1.36 o 
   0  16   6      141.28      142.56      1.87 o 
   1  16   6       21.15       24.05      0.69 o 
   2  16   6      523.13      499.54      4.79 o 
   3  16   6       24.70       28.35      1.64 o 
   4  16   6       32.81       34.65      1.86 o 
   5  16   6        0.00        0.04      0.79 o 
   1  17   6        5.13        7.00      0.79 o 
   2  17   6       15.43       21.52      1.09 o 
   3  17   6       13.91       14.80      1.29 o 
   4  17   6       34.68       41.26      2.04 o 
   0  18   6        4.50        4.67      0.82 o 
   1  18   6        6.70        5.45      0.47 o 
   2  18   6       33.63       27.08      2.57 o 
   3  18   6        2.26        2.36      0.79 o 
   4  18   6        4.53        4.68      1.00 o 
   1  19   6       56.84       62.11      1.06 o 
   2  19   6      676.67      640.30      7.36 o 
   3  19   6        5.11        5.60      1.13 o 
   4  19   6       33.54       39.97      1.97 o 
   0  20   6        0.05       -0.16      0.51 o 
   1  20   6       10.72       11.47      0.67 o 
   2  20   6      547.83      514.98      7.24 o 
   3  20   6        1.07        1.90      0.61 o 
   4  20   6       17.66       18.34      1.50 o 
   1  21   6       22.06       22.40      1.07 o 
   2  21   6       63.83       62.87      1.65 o 
   3  21   6       17.01       15.68      1.00 o 
   4  21   6       15.23       16.40      1.07 o 
   0  22   6      202.31      188.57      4.18 o 
   1  22   6        0.07       -0.31      0.56 o 
   2  22   6       40.24       42.30      1.63 o 
   3  22   6        1.58        2.58      0.67 o 
   1  23   6        5.00        6.22      0.76 o 
   2  23   6        0.08       -0.41      0.84 o 
   3  23   6        9.20        7.05      0.82 o 
   0  24   6       13.39       15.55      1.47 o 
   1  24   6        2.62        3.23      0.69 o 
   2  24   6       22.18       21.38      1.64 o 
   3  24   6        0.07       -0.37      0.57 o 
   1  25   6        7.19        9.44      1.36 o 
   2  25   6        1.39        0.43      1.00 o 
   0  26   6       25.42       25.96      1.79 o 
   1  26   6        1.67        0.93      1.04 o 
   2  26   6        0.13       -1.29      0.86 o 
   1  27   6       16.64       21.35      1.68 o 
   0  28   6      184.54      198.51      4.72 o 
   1   0   7       20.83       25.28      1.04 o 
   3   0   7       25.82       28.07      1.23 o 
   5   0   7        3.69        5.70      0.73 o 
   0   1   7       58.80       73.82      1.62 o 
   1   1   7       10.61       10.75      0.59 o 
   2   1   7       14.14       14.06      0.63 o 
   3   1   7       19.91       18.71      0.68 o 
   4   1   7        0.90        0.18      0.35 o 
   5   1   7       13.46       14.92      0.69 o 
   1   2   7      104.44      114.58      1.48 o 
   2   2   7        0.09        0.46      0.35 o 
   3   2   7        7.57        5.02      0.46 o 
   4   2   7        2.71        3.78      0.45 o 
   5   2   7       12.63       11.74      0.62 o 
   0   3   7       38.40       45.21      1.26 o 
   1   3   7       95.72      102.94      1.40 o 
   2   3   7      193.96      193.30      2.09 o 
   3   3   7       99.36       85.57      1.31 o 
   4   3   7       58.61       55.05      1.09 o 
   5   3   7        3.30        6.18      0.62 o 
   1   4   7      125.76      127.57      1.58 o 
   2   4   7      166.46      171.31      1.94 o 
   3   4   7      110.72       99.25      1.43 o 
   4   4   7        2.49        5.21      0.48 o 
   5   4   7       20.88       15.22      1.00 o 
   0   5   7       28.52       24.12      1.00 o 
   1   5   7       29.17       26.32      0.72 o 
   2   5   7        4.82        2.98      0.41 o 
   3   5   7       59.52       56.29      1.06 o 
   4   5   7       10.25        8.61      0.55 o 
   5   5   7        5.09        4.36      0.69 o 
   1   6   7       40.78       41.98      1.11 o 
   2   6   7        1.34        2.72      0.41 o 
   3   6   7      115.82      103.39      1.47 o 
   4   6   7       30.06       22.50      0.77 o 
   5   6   7       33.39       33.87      1.36 o 
   0   7   7       31.31       32.25      1.11 o 
   1   7   7       47.01       45.46      0.91 o 
   2   7   7       72.35       63.65      1.11 o 
   3   7   7      341.23      315.76      3.00 o 
   4   7   7       36.80       32.76      1.32 o 
   5   7   7       19.44       16.42      1.04 o 
   1   8   7        0.27        0.09      0.32 o 
   2   8   7        5.31        8.31      0.50 o 
   3   8   7        3.99        4.47      0.46 o 
   4   8   7       34.08       33.13      1.52 o 
   0   9   7        6.03        5.78      0.61 o 
   1   9   7       13.51       10.63      0.53 o 
   2   9   7        0.24       -0.18      0.32 o 
   3   9   7      228.13      215.89      2.30 o 
   4   9   7       31.96       27.63      1.61 o 
   1  10   7        0.15       -0.31      0.30 o 
   2  10   7       21.70       23.27      0.72 o 
   3  10   7        1.09        2.57      0.49 o 
   4  10   7       20.65       18.55      1.04 o 
   0  11   7        0.77        0.35      0.84 o 
   1  11   7       34.62       36.19      0.83 o 
   2  11   7        2.79        2.27      0.39 o 
   3  11   7        5.18        4.91      0.72 o 
   4  11   7        0.01        0.16      0.52 o 
   1  12   7        0.00        0.02      0.34 o 
   2  12   7       22.07       21.44      1.08 o 
   3  12   7        6.82        6.86      0.61 o 
   4  12   7        0.00       -0.07      0.75 o 
   0  13   7       17.61       18.24      1.18 o 
   1  13   7        1.80        0.72      0.35 o 
   2  13   7        0.79        0.27      0.40 o 
   3  13   7       20.68       23.56      0.89 o 
   4  13   7        0.01        0.72      0.82 o 
   1  14   7        0.04        0.38      0.60 o 
   2  14   7        6.67        6.08      0.92 o 
   3  14   7        3.88        3.77      0.67 o 
   4  14   7        5.11        4.43      1.07 o 
   0  15   7       20.85       17.45      0.87 o 
   1  15   7       22.77       24.40      0.86 o 
   2  15   7        7.43        4.70      0.46 o 
   3  15   7       76.72       77.93      4.18 o 
   4  15   7      114.94      126.25      3.75 o 
   1  16   7      126.89      113.64      1.75 o 
   2  16   7        9.63       12.20      0.73 o 
   3  16   7        0.76        0.93      0.62 o 
   0  17   7      110.81      108.05      2.09 o 
   1  17   7        3.82        4.78      0.53 o 
   2  17   7       27.42       25.53      0.91 o 
   3  17   7       21.26       20.31      1.07 o 
   1  18   7      151.42      145.18      1.79 o 
   2  18   7        3.55        5.66      0.59 o 
   3  18   7       17.41       24.05      0.97 o 
   0  19   7       80.13       80.34      2.54 o 
   1  19   7       23.19       28.18      0.84 o 
   2  19   7        2.05        3.06      0.55 o 
   3  19   7       52.25       41.73      1.47 o 
   1  20   7      286.24      272.17      3.17 o 
   2  20   7        0.09        0.94      0.49 o 
   0  21   7       35.32       35.97      1.75 o 
   1  21   7      114.01      100.31      2.15 o 
   2  21   7        1.06        0.24      0.50 o 
   1  22   7        0.04        0.95      0.65 o 
   2  22   7        1.19        1.76      0.53 o 
   1  23   7       37.37       42.26      1.44 o 
   0   0   8      244.87      252.89      5.18 o 
   2   0   8        1.09        1.04      0.56 o 
   4   0   8        0.41        0.01      0.55 o 
   1   1   8        0.53        0.62      0.40 o 
   2   1   8        1.30        0.97      0.41 o 
   3   1   8        2.84        1.44      0.41 o 
   4   1   8        9.63       11.43      1.06 o 
   0   2   8        0.71       -0.06      0.54 o 
   1   2   8       67.12       64.96      1.20 o 
   2   2   8       68.53       70.21      1.24 o 
   3   2   8        0.06        0.07      0.39 o 
   4   2   8        5.85        5.20      0.55 o 
   1   3   8      180.28      176.80      2.07 o 
   2   3   8       35.80       34.70      0.92 o 
   3   3   8        0.27       -0.39      0.38 o 
   0   4   8        4.42        6.24      0.72 o 
   1   4   8        1.29        2.07      0.47 o 
   2   4   8       56.02       53.62      1.10 o 
   3   4   8        2.53        2.01      0.44 o 
   1   5   8      101.75      107.70      1.55 o 
   2   5   8       98.11       99.58      1.50 o 
   3   5   8       15.85       12.83      0.66 o 
   0   6   8      133.33      132.64      3.83 o 
   1   6   8       28.39       31.61      0.86 o 
   2   6   8       17.51       17.74      1.00 o 
   3   6   8        0.13       -0.37      0.41 o 
   1   7   8       41.43       43.93      1.00 o 
   2   7   8        8.82        7.90      0.84 o 
   3   7   8       20.12       16.42      0.71 o 
   0   8   8        7.84       10.06      1.07 o 
   1   8   8       38.24       37.90      0.93 o 
   2   8   8       23.92       22.88      0.79 o 
   3   8   8       50.06       45.93      1.04 o 
   1   9   8        4.48        2.64      0.43 o 
   2   9   8        7.50        9.05      1.00 o 
   3   9   8        4.04        2.97      0.51 o 
   0  10   8        0.66        0.14      0.51 o 
   1  10   8        4.14        4.69      0.48 o 
   2  10   8       40.10       41.31      1.25 o 
   3  10   8        4.21        3.51      0.84 o 
   1  11   8       26.49       27.60      0.82 o 
   2  11   8       38.85       40.21      0.96 o 
   3  11   8        0.64        0.29      0.47 o 
   0  12   8       34.35       40.64      1.35 o 
   1  12   8        1.06       -0.28      0.36 o 
   2  12   8        7.44        8.25      0.67 o 
   3  12   8        0.01       -0.50      0.45 o 
   1  13   8       12.73       12.16      0.62 o 
   2  13   8        0.65        0.46      0.47 o 
   0  14   8       10.88        8.82      0.76 o 
   1  14   8        0.74       -0.54      0.36 o 
   2  14   8       17.19       16.71      0.87 o 
   1  15   8        0.06       -0.06      0.42 o 
   2  15   8       11.18        8.73      0.65 o 
   0  16   8       27.18       26.04      1.14 o 
   1  16   8       37.66       36.54      1.32 o 
   2  16   8       40.92       35.51      1.25 o 
   1  17   8       11.34       10.80      0.70 o 
   0  18   8        8.68        8.19      1.18 o 
   1   0   9       90.17       96.98      2.29 o 
   0   1   9       56.56       65.42      1.82 o 
   1   1   9       75.60       76.64      1.40 o 
   1   2   9       16.83       21.24      0.86 o 
   0   3   9        5.66        6.18      0.80 o 
   1   3   9       14.79       14.57      0.73 o 
   1   4   9       28.52       26.59      1.02 o 
   0   5   9       55.32       52.11      1.62 o 
   1   5   9        0.15       -0.31      0.42 o 
   1   6   9        0.03       -0.30      0.42 o 
   0   7   9        7.28        5.38      0.76 o 
   1   7   9        0.35       -0.03      0.41 o 
                                                 
